# Supplementary material for: Changes in Physical Activity during the COVID-19 Pandemic—An Analysis of Differences Based on Mitigation Policies and Incidence Values in the Federal States of Germany
Source: Sports (Basel). 2021 Jul 15;9(7):102. doi: 10.3390/sports9070102 (PMC8309874; doi:10.3390/sports9070102)
Supplement: Supplementary file 1 [file sports-09-00102-s001.zip]

Archive with 2 entries (2 files):
- Supplementary Material Table S1.pdf
- Supplementary Material Figure S1.pdf
